# Supplementary material for: A diagnostic model based on bioinformatics and machine learning to differentiate bipolar disorder from schizophrenia and major depressive disorder
Source: Schizophrenia (Heidelb). 2024 Feb 14;10(1):16. doi: 10.1038/s41537-023-00417-1 (PMC10866880; doi:10.1038/s41537-023-00417-1)
Supplement: Supplementary file 1 — Supplementary Table [file 41537_2023_417_MOESM1_ESM.xlsx]

## Sheet: Sheet1
	Tissue	Group	disease	Tissue site	Number
GSE92538-GPL10526	Brain	training	SC、BD、MDD	背外侧前额皮质 (DLPFC) 组织	SC：31	BD：12	MDD：29	control：56
GSE92538-GPL17027	Brain	training	SC、BD、MDD	背外侧前额皮质 (DLPFC) 组织	SC：27	BD：42	MDD：47	control：119
GSE12654	Brain	training	SC、BD、MDD	前额皮质 (BA10)	SC：13	BD：11	MDD：11	control：15
GSE18312	blood	validation	SC、BD		SC：13	BD：9		control：8
GSE39653	blood	validation	BD、MDD			BD：8	MDD：21	control：24
